# Supplementary material for: Combining two-dimensional gel electrophoresis and metabolomic data in support of dry-season survival in the two main species of the malarial mosquito Anopheles gambiae
Source: Data Brief. 2015 Sep 7;5:255–68. doi: 10.1016/j.dib.2015.08.031 (PMC4589799; doi:10.1016/j.dib.2015.08.031)
Supplement: Supplementary file 1 — Supplementary material [file mmc1.zip]

Archive with 1 entries (1 files):
- mmc1.rar
